# Supplementary material for: Generation of whole tumor cell vaccine for on-demand manipulation of immune responses against cancer under near-infrared laser irradiation
Source: Nat Commun. 2023 Jul 26;14:4505. doi: 10.1038/s41467-023-40207-y (PMC10372023; doi:10.1038/s41467-023-40207-y)
Supplement: Supplementary file 3 — Source Data [file 41467_2023_40207_MOESM3_ESM.xlsx]

## Sheet: Figure 1
Source data for Fig. 1c Temperature change curves for NPs with different concentrations upon continuous NIR laser irradiation (808 nm, 0.65 W/cm2, 1000 s)
Wavelength (nm)	0	15	30	45	60	75	90	105	120	135	150	165	180	195	210	225	240	255	270	285	300	315	330	345	360	375	390	405	420	435	450	465	480	495	510	525	540	555	570	585	600	615	630	645	660	675	690	705	720
0 μg/mL	24.5	24.8	25.1	25.3	25.4	25.5	25.6	25.7	25.8	25.9	25.9	26	26	26.1	26.1	26.2	26.2	26.2	26.3	26.3	26.3	26.4	26.4	26.4	26.5	26.5	26.5	26.5	26.5	26.5	26.6	26.6	26.6	26.6	26.6	26.6	26.6	26.6	26.6	26.6	26.6	26.6	26.6	26.6	26.6	26.6	26.6	26.6	26.6
10 μg/mL	24.5	25.6	26.6	27.5	28.3	29.1	29.7	30.3	30.9	31.3	31.8	32.3	32.7	33.1	33.5	33.9	34.3	34.7	35.1	35.5	35.8	36.1	36.4	36.7	37	37.3	37.6	37.9	38.2	38.5	38.8	39.1	39.4	39.7	39.9	40.1	40.3	40.5	40.7	40.9	41.1	41.3	41.5	41.6	41.7	41.8	41.9	42	42.1
50 μg/mL	24.5	26.6	28	29.1	30.3	31.4	32.5	33.5	34.4	35.3	36.2	36.9	37.8	38.7	39.6	40.5	41.3	42.2	43.1	43.9	44.6	45.3	46	46.6	47.2	47.8	48.3	48.6	49.1	49.7	50.5	51.1	51.4	51.7	52	52.3	52.6	52.9	53.2	53.5	53.8	54.1	54.2	54.3	54.4	54.5	54.6	54.7	54.8
100 μg/mL	24.5	27.8	31.2	33.2	35.3	36.8	38.5	40.1	41.4	42.8	44.1	45.6	46.8	48	48.8	49.7	50.6	51.8	53	53.8	54.7	55.6	56.5	57.3	58	58.5	59	59.5	60	60.4	60.8	61.2	61.6	62	62.4	62.8	63.2	63.6	63.9	64.1	64.3	64.5	64.8	65	65.2	65.4	65.6	65.6	65.6
Source data for Fig. 1d Heating and cooling curves of NPs (10 μg/mL) after pulsed NIR laser irradiation (808 nm, 0.65 W/cm2).
Time(s)	0	15	30	45	60	75	90	105	120	135	150	165	180	195	210	225	240	255	270	285	300	315	330	345	360	375	390	405	420	435	450	465	480	495	510	525	540	555	570	585	600	615	630	645	660	675	690	705	720
Temperature (℃)	24.5	25.6	26.5	27.3	28	28.6	29.2	29.8	30.4	31	31.7	32.3	32.8	33.3	33.8	34.3	34.7	35.1	35.5	35.9	36.3	36.6	36.9	37.2	37.5	37.8	38.1	38.4	38.7	38.9	39.1	39.3	39.5	39.7	39.9	40.1	40.3	40.5	40.6	40.8	41	41.2	41.4	41.5	41.6	41.7	41.8	41.9	42
[truncated: 399 more columns]

## Sheet: Figure 2
Source data for Fig. 2B Quantitative analysis (right) of IFN-γ-IRES-Venus-AkaLuc mice in different groups (PBS, LN-TCV, LN-TCV+L, and LN-TCV+2L).
Time (days)		0	1	2	3	4	5	6	7	8	9	10
Total flux (106 p/sec)	PBS	4.92	5.03	5.15	5.28	5.3	5.29	5.35	5.32	5.17	5.26	5.05
		5.83	6.08	6.18	6.03	6.05	6.13	6.08	6.1	6.06	6.01	5.89
		6.25	6.35	6.42	6.35	6.39	6.42	6.38	6.32	6.38	6.21	6.22
	LN-TCV	7.511	7.328	7.49	10.235	14.334	18.96	15.795	13.069	11.199	9.052	7.636
		5.93	8.85	8.31	9.031	12.133	17.659	14.194	12.628	9.632	7.837	6.907
		7.695	6.21	9.68	9.521	11.92	15.608	13.776	12.7	10.38	8.368	7.82
	LN-TCV+L	6.64	10.13	13.528	21.38	25.72	20.86	18.682	15.632	12.23	10.93	8.502
		7.242	8.38	11.62	22.18	28.86	22.61	20.321	17.803	14.502	11.21	9.631
		8.72	9.612	14.52	17.22	24.93	20.65	17.942	15.108	13.023	11.2	9.736
	LN-TCV+2L	8.289	9.328	12.49	20.608	27.83	27.776	32.96	24.38	20.235	15.368	10.235
		5.93	8.85	11.31	17.356	24.33	28.38	30.628	22.632	19.031	18.052	14.031
		7.828	7.21	13.68	19.96	26.32	26.561	33.069	25.199	21.521	17.837	13.521
Source data for Fig. 2e Quantitative analysis (right) of DCs (CD11c+) at the vaccination sites (back of the mice) from indicated groups at day 6 (n = 3).
		PBS			LN-TCV			LN-TCV+L			LN-TCV+2L
	% CD11c+ cells	5.8	7.52	6.45	15.6	18.8	16.6	23.6	27.7	24.9	30.6	32.8	34.6
Source data for Fig. 2f Quantitative analysis (right) of CD11c+MHC I+ cells at the vaccination sites (back of the mice) from indicated groups at day 6 (n = 3).
		PBS			LN-TCV			LN-TCV+L			LN-TCV+2L
	% CD11c+MHCI+cells	3.03	3.13	3.67	5.8	6.32	6.45	9.55	7.92	9.52	13.6	12.8	14.6
Source data for Fig. 2g Quantitative analysis (right) of mature DCs (CD80+CD86+ in CD11c+ gate) at the vaccination sites (back of the mice) from indicated groups at day 6 (n = 3).
		PBS			LN-TCV			LN-TCV+L			LN-TCV+2L
	% CD80+CD86+cells	9.62	10.2	8.78	18.2	19.2	15.4	23.2	22.8	25.6	30.5	27.9	33.8

## Sheet: Figure 3
Source data for Fig. 3a PA signal quantitative analysis (right) around the inguinal lymph nodes of mice with different treatments (PBS, LN-TCV, LN-TCV+L, and LN-TCV+2L) for showing the homing of DCs (n = 3).
	PBS			LN-TCV			LN-TCV+L			LN-TCV+2L
PA signal (a.u.)	0.076	0.081	0.068	0.185	0.179	0.172	0.219	0.237	0.244	0.301	0.295	0.282
Source data for Fig. 3b Quantitative analysis (right) of mature DCs (CD80+CD86+ in CD11c+ gate) in the lymph nodes of mice with indicated treatments (n = 3).
	PBS			LN-TCV			LN-TCV+L			LN-TCV+2L
% CD80+CD86+ in CD11c+	11.16	11.37	9.82	17.39	16.14	18.6	25.79	23.22	23.38	29.41	28.79	30.31
Source data for Fig. 3c Quantitative analysis (right) of CD8+ T cells in the lymph nodes of mice with indicated treatments (n = 3).
	PBS			LN-TCV			LN-TCV+L			LN-TCV+2L
Flu. int. (× 104)	8.54	11.53	9.06	39.53	35.98	34.42	56.26	53.77	63.07	76.98	80.77	84.7
Source data for Fig. 3d Quantitative analysis (right) of IFN-γ-producing CD8+ T cells in the lymph nodes of mice with indicated treatments (n = 3).
	PBS			LN-TCV			LN-TCV+L			LN-TCV+2L
% IFN-γ producing CD8+T	3.22	3.65	2.58	7.54	8	6.95	10.03	12.48	11.36	16.72	18.91	15.94
Source data for Fig. 3e Quantitative analysis (right) of granzyme B-producing CD8+ T cells in the lymph nodes of mice with indicated treatments (n = 3).
	PBS			LN-TCV			LN-TCV+L			LN-TCV+2L
% GrB producing CD8+T	2.09	3.13	2.34	6.98	6.95	7.95	12.21	11.04	11.52	17.92	18.75	15.74
Source data for Fig. 3f Clone frequencies of CDR3 sequences in the T cells derived from the lymph nodes of mice with indicated treatments.
Clone frequency	PBS	2e-05	2e-05	1e-05	1e-05	1e-05	1e-05	1e-05	1e-05	1e-05	1e-05	1e-05	0.00017	1e-05	0.00021	2e-05	2e-05	1e-05	1e-05	2e-05	3.01e-05	1e-05	3.01e-05	5.01e-05	4.01e-05	3.01e-05	1e-05	2e-05	1e-05	1e-05	1e-05	3.01e-05	1e-05	1e-05	1e-05	1e-05	1e-05	0.000281	1e-05	2e-05	1e-05	4.01e-05	2e-05	7.01e-05	2e-05	1e-05	1e-05	2e-05	3.01e-05
	LN-TCV	2.47e-05	8.23e-06	1.65e-05	8.23e-06	0	1.65e-05	0.000156	8.23e-06	7.4e-05	8.23e-06	2.47e-05	0.000173	1.65e-05	4.11e-05	1.65e-05	2.47e-05	1.65e-05	0	0	8.23e-06	1.65e-05	8.23e-05	5.76e-05	0	0	4.11e-05	8.23e-06	8.23e-06	5.76e-05	3.29e-05	1.65e-05	0	0	8.23e-06	0	8.23e-06	0.000132	8.23e-06	4.11e-05	0	2.47e-05	2.47e-05	6.58e-05	1.65e-05	8.23e-06	1.65e-05	0	1.65e-05
	LN-TCV+L	0	0	0	0	2.07e-05	0	0.000249	0	0.000373	0	2.07e-05	0.000166	0	4.15e-05	4.15e-05	2.07e-05	0	2.07e-05	0	0.000498	0	0	8.29e-05	0	0	0	0	0	6.22e-05	2.07e-05	0	0	0	2.07e-05	0	0	8.29e-05	0	8.29e-05	0	2.07e-05	4.15e-05	0.000104	6.22e-05	4.15e-05	0	4.14e-05	4.15e-05
	LN-TCV+2L	0.007583	0.001264	0.000729	0.000729	0.000519	0.000437	0.000356	0.000356	0.000324	0.000324	0.000308	0.000275	0.000275	0.000243	0.000243	0.000227	0.000227	0.000227	0.000211	0.000211	0.000211	0.000194	0.000194	0.000194	0.000178	0.000178	0.000178	0.000178	0.000178	0.000162	0.000162	0.000162	0.000162	0.000162	0.000162	0.000162	0.000162	0.000162	0.000162	0.000146	0.000146	0.000146	0.000146	0.000146	0.000146	0.000146	0.000146	0.000146
[truncated: 208 more columns]

## Sheet: Figure 4
Source data for Fig. 4b Average tumor growth curves in different groups (PBS, LN-TCV, LN-TCV+L, and LN-TCV+2L) (n = 6).
Time(day)	Tumor volume (mm3)
	PBS						LN-TCV						LN-TCV+L						LN-TCV+2L
0	62.34	69.22	63.07	68.92	72.12	71.84	76.92	81.68	61.75	72.39	64.14	79.41	59.53	61.88	61.69	62.4	73.92	62.1	60.74	61.18	60.78	60	63.01	67.63
2	208.74	203.4	195.59	144.62	214.58	145.21	128.52	119.82	95.52	112.35	92.52	125.52	93.91	71.4	68.62	71.2	81.6	66.82	64.64	66.43	65.03	61.04	62.26	70.04
4	352.14	265.68	385.29	357.75	333.57	307.47	169.66	160.92	142.64	165.15	107.32	175.11	94.3	111.95	93.9	96.3	95.84	73.6	66.28	72.44	64.9	60	65.69	125.16
6	553.18	460.71	445.79	514.53	428.12	447.15	203.3	247.57	217.15	186.26	219	218.39	121.31	162.8	103.25	156.17	123.9	86.81	75.73	75.95	66.35	64.16	74.61	106.69
8	863.44	626.71	562.74	640.72	687.47	594.82	311.92	321.11	328.87	243.15	266.5	324.17	192.2	195.1	140.6	172.3	204.56	103.9	76.26	73.06	70.61	66.61	74.39	114.44
10	1110.69	910.88	758.61	875.37	1015.26	879.07	443.9	420.47	418.18	336.35	346.2	438.46	257.47	248.43	229.23	234.24	228.53	128.69	84.36	82.98	73.12	64.24	75.23	120.45
12							624.14	571.47	559.41	500.23	568.59	558.52	326.4	364.65	322.7	235.8	314.6	148.3	86.28	88.42	82.01	77.1	79.72	131.68
14							824.65	737.66	704.76	690.96	643.48	672.06	398.54	452.2	325.93	317.65	388.82	166.35	89.12	96.06	88.83	78.08	86.16	149.52
16							942.33	952.57	968.43	924.19	726.34	845.71	507.2	574.56	430.6	364.6	424.1	193.02	94.92	110.52	93.3	82.42	86.38	181.26
18							1153	1120.1	1117.36	1024.96	891.09	1029.44	679.28	747.5	537.26	405.22	531.69	258.32	106.72	123.95	118.31	91.02	97.45	214.33
Source data for Fig. 4c Overall survival curves of the tumor-bearing mice in indicated groups (n = 6).
Time(day)	PBS	LN-TCV	LN-TCV+L	LN-TCV+2L
0
2
4
6
8
10
12	1
12	1
14	1
14	1
16	1
16	1
18
20		1
20		1
20		1
22		1
22		1
24		1	1
26			1
28			1
30
32			1
32			1
34
36
38
40			1
42
44
46
48
50
52
54
56
58
60				0
60				0
60				0
60				0
60				0
60				0
Source data for Fig. 4i Average tumor growth curves in different groups (PBS, LN-TCV+L, and LN-TCV+2L) (n = 6).
Time(day)	Tumor volume (mm3)
	PBS						LN-TCV+L						LN-TCV+2L
-15	0	0	0	0	0	0	0	0	0	0	0	0	0	0	0	0	0	0
-13	0.67	1.3	3.53	0.85	2.6	0.58	0.19	2.62	2.49	0.73	0.68	0.57	1.61	0.37	4.22	0.99	2.74	0.17
-11	3.93	5.88	6.72	6.43	8.45	10.55	3.51	14.4	7.75	9.19	10.94	13.77	5.39	2.38	7.56	7.03	8.98	1.3
-9	13.4	15.86	16.21	18.33	21.18	24.1	9.97	36.21	16.87	18.33	25.86	34.55	10.97	9.94	12.95	13.02	16.79	12.74
-7	42.95	72.19	38.83	56.66	62.44	60.26	47.28	85.39	80.11	43.08	45.9	84.91	64.16	55.41	80.11	35.28	69.46	84.91
-5	108.3	133.13	79.57	116.08	145.75	159.96	111.24	168.16	123.62	94.2	94.7	161.85	116	77.22	139.31	101.9	127.24	152.18
-3	177.98	205.28	139.87	192.42	235.46	247.85	188.11	253.3	207.65	184.93	190.86	234.22	170.91	165.52	230.31	189.73	212.49	235.59
-1	15.45	15.45	15.45	15.45	15.45	15.45	15.45	15.45	15.45	15.45	15.45	15.45	15.45	15.45	15.45	15.45	15.45	15.45
0	20.6	30.9	51.5	20.6	30.9	41.2	51.5	30.9	41.2	61.8	72.1	82.4	25.75	61.8	72.1	41.2	30.9	66.95
2	90.64	100.94	104.03	81.37	70.04	63.86	87.55	70.04	90.64	91.67	100.94	103	32.96	70.04	90.64	91.67	100.94	103
4	210.12	154.5	257.5	128.75	123.6	104.03	123.6	112.27	109.18	108.15	123.6	133.9	70.04	112.27	109.18	108.15	123.6	133.9
6	301.79	329.6	370.8	270.89	267.8	263.68	187.46	183.34	128.75	128.75	194.67	173.04	78.28	183.34	128.75	128.75	194.67	173.04
8	400.67	504.7	494.4	334.75	362.56	349.17	216.3	236.9	174.07	144.2	216.3	184.37	88.58	183.34	143.17	144.2	216.3	184.37
10	506.76	597.4	535.6	396.55	556.2	499.55	262.65	267.8	208.06	174.07	276.04	201.88	90.64	186.43	152.44	133.9	206	170.98
12	639.63	710.7	685.98	448.05	681.86	615.94	297.67	329.6	276.04	204.97	330.63	216.3	81.37	190.55	155.53	144.2	190.55	162.74
14	803.4	827.09	739.14	545.27	772.1	833.27	321.36	370.8	315.18	211.15	400.67	267.8	78.28	185.4	157.59	154.5	188.49	154.5
16	957.26	1016.37	780.08	708.12	922.88	978.5	366.68	409.94	400.67	230.72	444.96	286.34	80.34	180.25	166.86	164.8	191.58	164.8
18	1141.24	1138.15	916.7	812.67	1062.96	1050.6	400.67	433.63	513.97	243.08	510.88	322.39	76.22	175.1	184.27	203.94	183.34	167.89
Source data for Fig. 4j Overall survival curves of the tumor-bearing mice in indicated groups (n = 6).
Time(day)	PBS	LN-TCV+L	LN-TCV+2L
0
2
4
6
8
10
12
14
16
18
20	1
22	1
22	1
22	1
24	1
26	1
28
30
32
34
36
38
40		1
40		1
40		1
42
44		1
46		1
48
50
52
54
56
58
60		0	0
60			0
60			0
60			0
60			0
60			0

## Sheet: Figure 5
Source data for Fig. 5b CT26 tumor growth curves (bottom) and the corresponding FTGR values (top) analysis in different groups (PBS, LN-TCV+L, LN-TCV+2L, LN-TCV+2L(earlier), and LN-TCV+2L(later)).
Tumor growth curves (bottom)
Time(day)	PBS							Time(day)	LN-TCV+L							Time(day)	LN-TCV+2L							Time(day)	LN-TCV+2L(earlier)							Time(day)	LN-TCV+2L(later)
	Tumor volume (mm3)								Tumor volume (mm3)								Tumor volume (mm3)								Tumor volume (mm3)								Tumor volume (mm3)
0	60	60	60	60	60	60		0	60	60	60	60	60	60		0	60	60	60	60	60	60		0	60	60	60	60	60	60		0	60	60	60	60	60	60
2	73.01	73.23	73.9	79.16	84.84	88.58		2	76.58	78.89	75.07	76.07	79.44	85.62		2	80	74.754	72.841	78.48	81.379	84.921		2	79.84	82.27	80.99	75.48	84.48	74.35		2	86.07	80	76.92	83.59	75.78	70.65
4	107.88	101.69	101.83	106.58	106.26	98.58		4	98.75	101.87	98.93	95.6	95.62	97.2		4	96.4	94.4	95.08	98.53	103.12	96.28		4	101.61	100.13	95.52	93.31	97.31	93.16		4	102.24	103.58	93.95	102.56	96.33	90.45
6	144.19	134.96	124.82	159.32	133	130.35		6	114.99	106.64	117.97	102.54	108.77	104.44		6	107.98	106.36	107.97	110.7	115.74	108.44		6	100.88	103.73	102.7	100.69	88.54	96.97		6	115	110.49	105.71	123.96	103.97	103.03
8	176.64	175.16	176.56	209.68	181.4	184.1		8	141.48	113.34	152.97	117.35	114.44	111.45		8	126.82	124.96	126.06	137.7	129.65	121.6		8	102.9	104.42	106.57	103.4	90.29	89.15		8	118.46	125.44	145.69	142.79	117.18	117.33
10	224.53	229.6	231.05	277.5	243.72	253.2		10	171.65	120.82	189.33	128.36	129.87	118.57		10	138.61	138.76	145.16	158.69	157.36	131.87		10	106.42	106.79	108.92	105.09	92.95	85.32		10	149.13	157.28	178.63	153.42	148.2	144.06
12	280.86	307.66	297.39	361.3	328.4	364.65		12	191.61	139.5	204.56	145.81	151.45	127.89		12	146.59	145.32	148.56	169.82	166.89	142.856		12	114.16	113.93	115.06	108.97	99.59	91.42		12	183.31	207.65	225.3	191.84	175.93	179.35
14	376.34	398.45	359.48	453.71	446.79	509.77		14	224.83	161.34	228.06	173.62	182.31	146		14	149.41	147.69	152.22	177.04	175.36	154.16		14	121.79	120.06	134.25	111.58	118.42	107.99		14	238.82	268.35	265.75	243.17	231.4	238.22
16	518.92	506.64	462.84	539.65	637.85	657.71		16	263.35	217.99	258.02	181.61	228.62	182.31		16	152.73	151.14	155.68	201.34	169.15	157.53		16	151.57	144.4	152.64	121.67	133.24	126.44		16	273.45	329.8	298.25	267.45	293.7	343.53
18	749.85	627.36	596.84	805.19	805.14	766.78		18	323.51	263.19	283.74	220.91	264.83	234.83		18	151.89	157.85	156.69	215.46	176.13	160.24		18	175.72	166.93	177.6	142.21	165.74	168.34		18	285.84	352.97	319.39	311.72	311.51	363.93
20	1096.43	851.98	714	953.73	1075.44	963.5		20	405.42	323.65	319.77	260.93	319.06	299.06		20	154.46	158.95	159.63	228.69	181.23	165.18		20	211.83	225.7	212.12	169.4	197.58	199.42		20	306.66	374.71	346.33	369.22	330.06	381.68
22		1049.83	953.62	1188.58		1153.17		22	503.52	408.54	372	312.04	383.2	383.2		22	161.47	160	162.52	237.55	188.6	168.63		22	246.12	283.84	279.51	214.16	254.03	230.43		22	339.57	417.53	369.82	387.52	373.61	424.49
24								24	605.96	535.35	463.52	388.89	463.52	493.32		24	166.85	162.8	168.52	244.15	195.82	168.93		24	313.35	350.8	336.89	303.11	302.08	312.5		24	376	454.48	416.43	444.65	408.6	491.8
26								26	722.86	653.53	632.82	458.32	588.52	643.52		26	185.58	154.6	168.32	249.94	201.85	174.42		26	401.68	466.66	445.78	382.73	384.01	388.47		26	451.74	534.03	457.96	506.19	452.16	611.85
FTGR values (top)
Time(day)	LN-TCV+L		Time(day)	LN-TCV+2L		Time(day)	LN-TCV+2L(earlier)		Time(day)	LN-TCV+2L(later)
	FTGR (%)			FTGR (%)			FTGR (%)			FTGR (%)
4	-6.36		4	-7.62		4	-10.91		4	-6.84
6	-13.2		6	-11.02		6	-19.56		6	-12.14
8	3.14		8	4.11		8	-1.61		8	3.41
10	-0.28		10	-3.16		10	0.93		10	5.55
12	-2.42		12	-7.82		12	4.75		12	3.64
14	4.26		14	-1.8		14	4.82		14	2.71
16	3.16		16	-0.58		16	5.2		16	-6.14
18	0.12		18	-0.21		18	3.84		18	-13.86
20	1.72		20	-0.17		20	1.96		20	0.69
22	1.37		22	-0.01		22	1.99		22	1.27
24	2.35		24	-0.3		24	3.22		24	2.42
26	0.49		26	-0.13		26	1.47		26	4.2
Source data for Fig. 5d Luc-Pan02 tumor growth curves (bottom) and corresponding FTGR values (top) analysis in indicated groups.
Tumor growth curves (bottom)
Time(day)	PBS							Time(day)	LN-TCV+L							Time(day)	LN-TCV+2L							Time(day)	LN-TCV+3L
	Tumor volume (mm3)								Tumor volume (mm3)								Tumor volume (mm3)								Tumor volume (mm3)
0	95.37	95.37	91.98	102.13	101.32	93.74		0	94.51	90.88	98.85	92.64	96.55	98.39		0	85.86	86.57	90.87	94.19	86.16	92.42		0	93.29	85.67	90.91	90.16	93.74	93.23
2	112.32	127.29	117.5	135.43	117.47	107.94		2	113.14	109.84	118.16	112.49	117.59	115.35		2	102.14	104.84	113.16	107.49	100.98	106.09		2	113.93	95.9	107.64	119.54	106.52	101.57
4	155.67	182.04	155.94	169.2	148.09	142.2		4	128.14	134.84	133.16	127.49	132.59	130.35		4	115.35	127.58	128.11	117.31	116.93	121.79		4	127.43	114.21	125.25	120.52	127.32	120.45
6	228.52	253.75	199.53	207.65	197.99	172.01		6	131.82	152.19	134.87	126.05	150.65	133.82		6	132.18	128.81	128.36	126.09	125.95	129.99		6	138.27	120.1	132.59	134.71	136.51	133.85
8	308.57	308.59	266.92	265.08	268.72	221.28		8	139.16	168.17	146.61	138.26	158.82	140.44		8	144.63	142.42	142.06	138.65	126.81	142.98		8	147.52	138.08	146.97	143.32	151.98	146.91
10	394.53	412.39	351.56	324.6	334.43	302.51		10	144.82	185.68	168.26	162.06	172.66	152.62		10	160.37	166.68	154.79	145.99	152.57	164.76		10	175.18	158.19	166.26	159.66	162.74	165.27
12	451.11	542.43	451.93	401.1	463.85	435.01		12	153.68	204.15	185.62	189.62	198.23	172.73		12	174.31	218.55	173.88	161.47	173.22	179.77		12	195.4	170.1	172.39	173.55	188.72	183.86
14	564.65	684.94	565.32	494.56	612.2	581.4		14	165.35	232.63	203.77	218.52	225.15	216.82		14	193.88	231.33	194.79	193.6	189.14	195.4		14	202.84	197.05	183.93	194.39	218.69	183.06
16	682.47	793.14	703.39	631.05	849.98	704.69		16	189.26	261.13	257.54	265.38	263.63	261.84		16	205.65	242.52	208.62	212.52	192.56	203.85		16	210.8	221.96	197.92	206.32	224.84	185.69
18	803.08	952.38	866	719.36	1016.48	921.33		18	208.52	320.21	306.8	328.33	313.04	317.73		18	225.08	249.2	223.49	231.8	197.58	222.73		18	220.12	246.56	218.82	215.07	234.76	190.69
20	982.32	1156.28	1057.94	893.37		1171.37		20	227.95	397.04	369.66	382.74	373.82	401.83		20	261.91	272.39	239.83	271.9	204.51	279.54		20	247.8	281.34	236.32	234.61	251.26	196.33
22	1179.88		1179.88	1115.48				22	268.14	468.38	437.04	448.62	465.9	483.15		22	312.69	299.34	271.86	323.72	227.64	338.34		22	263.63	304.84	259.35	257.42	278.25	201.6
24								24	335.78	545.62	512.38	563.62	538.32	563.82		24	368.21	331	324.15	380.76	265.63	411.74		24	289.32	312.98	274.31	270.5	291.19	209.97
26								26	429.5	658.65	581.01	685.95	635.82	668.63		26	439.58	407.82	388.43	443.33	292.7	498.85		26	302.98	335.62	281.87	279.36	302.86	216.32
FTGR values (top)
Time(day)	LN-TCV+L		Time(day)	LN-TCV+2L		Time(day)	LN-TCV+3L
	FTGR (%)			FTGR (%)			FTGR (%)
4	-5.5		4	-3.85		4	-3.97
6	-9.12		6	-8.46		6	-5.69
8	2.04		8	2.48		8	1.62
10	3.13		10	4.27		10	2.97
12	1.34		12	1.55		12	-3.07
14	2.37		14	-3.58		14	-0.95
16	4.41		16	-5.18		16	-3.12
18	1		18	1.01		18	0.57
20	0.23		20	6.7		20	2.88
22	-0.55		22	2.57		22	-1.06
24	-0.43		24	1.45		24	-2.8
26	0.62		26	1.34		26	-1.02
Source data for Fig. 5f Quantitative analysis of tumor-infiltrating CD8+ T cells and phenotyping with infiltrated CD8+ T cells in tumors of indicated groups (n = 6).
%CD3+CD8+ cells	PBS			LN-TCV+L			LN-TCV+2L			LN-TCV+3L
	1.5	0.98	1.23	2.52	3.3	2.65	3.18	3.24	3.68	3.92	4.78	4.92
%GrB+ of CD8+ cells	PBS			LN-TCV+L			LN-TCV+2L			LN-TCV+3L
	0.67	0.96	0.82	1.55	2.67	1.68	3.35	3.22	3.19	3.65	4.56	3.59
%IFN-γ+ of CD8+ cells	PBS			LN-TCV+L			LN-TCV+2L			LN-TCV+3L
	0.57	0.46	0.48	0.93	1.17	1.02	2.2	1.24	1.68	3.32	2.78	2.85

## Sheet: Figure 6
Source data for Fig. 6d NIR thermographic images (left) and quantitative analysis (right) of mice treated with NIR laser irradiation (808 nm, 0.65 W/cm2, 20 min).
Time(min)	0	1	2	3	4	5	6	7	8	9	10	11	12	13	14	15	16	17	18	19	20
Temperature(℃)	33	38.4	39.9	40.4	40.8	41	41.2	41.4	41.5	41.5	41.6	41.6	41.7	41.7	41.8	41.8	41.8	41.8	41.9	41.9	41.9
Source data for Fig. 6e PDX tumor growth curves (bottom) and corresponding FTGR values analysis (top) in different groups (PBS, LN-pTCV+L, and LN-pTCV+2L) (n = 6).
Tumor growth curves (bottom)
Time(day)	PBS							Time(day)	LN-pTCV+L							Time(day)	LN-pTCV+2L
	Tumor volume (mm3)								Tumor volume (mm3)								Tumor volume (mm3)
0	67.46	63.43	60.14	66.16	69.41	62.35		0	61.12	60.35	66.08	64.06	60.26	66.15		0	62.73	62.77	69.6	60.26	62.88	68.07
2	96.78	91.71	98.24	92.68	87.56	93.63		2	94.55	86.25	87.19	88.48	87.61	93.82		2	92.45	88.58	90.14	89.6	89.31	98.56
4	133.02	126.28	124.46	134.14	137.34	145.93		4	117.33	108.81	108.21	112.73	111.91	113.06		4	119.68	112.27	111.84	111.91	109.35	117.14
6	187.39	196.68	176.56	180.93	189.14	196.15		6	125.99	126.57	127.82	126.53	136.04	123.49		6	123.88	126.79	127.14	126.04	125.84	128.56
8	248.97	276.97	251.08	254.39	233.2	262.15		8	140.93	144.62	149.24	145.96	157.61	134.03		8	144.18	139.51	162.64	142.06	148.79	145.98
10	328.33	343.95	333.55	292.87	306.97	332.1		10	168.68	178.62	181.48	175.66	184.68	148.95		10	175.26	168.57	186.78	176.24	172.94	161.45
12	376.08	431.78	433.84	328.65	397.27	402.35		12	198.96	223.56	224.88	198.64	214.87	176.43		12	187.89	182.66	199.21	184.85	185.14	184.35
14	439.64	552.95	497.64	379.52	457.75	473.94		14	234.28	270.8	266.05	232.44	267.36	203.85		14	188.4	196.36	213.93	191.37	197.59	191.66
16	530.82	631.39	545.68	429.06	587.29	538.88		16	275.45	304.91	353.85	269.77	298.48	232.65		16	192.05	198.4	223.1	193.05	211.19	197.65
18	568.11	759.67	586.79	488.43	644.45	592.54		18	328.59	359.74	395.36	300.58	342.28	273.7		18	198.04	202.84	239.09	196.05	217.19	198.65
20	636.26	857.86	620.17	537.81	758.46	676.61		20	372.22	407.63	442.56	359.87	378.72	338.64		20	203.08	208.24	242.44	201.82	226.59	200.23
22	722.56	934.53	635.36	602.91	887.6	721.12		22	401.63	463.87	471.66	416.52	427.37	382.38		22	207.73	213.52	247.06	204.93	232.89	206.26
24	869.58	990.07	739.87	664.06	931.11	869.34		24	456.83	518.93	508.63	483.84	456.59	442.08		24	214.35	219.63	248.19	208.82	240.52	209.57
26	1039.43	1092.58	873.75	761.73		1000.21		26	521.63	563.82	542.83	535.83	496.63	508.63		26	219.35	225.16	251.72	213.82	243.62	213.15
28			1060.45	893.85				28	583.87	605.82	583.82	573.82	545.92	554.91		28	227.97	235.16	247.72	218.81	250.62	210.15
FTGR values (top)
Time(day)	LN-pTCV+L			Time(day)		LN-pTCV+2L
	FTGR (%)					FTGR (%)
2	6.04			2		6
4	-17.35			4		-17.68
6	-10.89			6		-13.19
8	-0.22			8		5.32
10	5.17			10		1.43
12	0.2			12		-9.94
14	-0.01			14		-3.05
16	-1.54			16		-1.85
18	-2.39			18		-0.07
20	-0.31			20		-0.56
22	-3.5			22		-0.1
24	0.37			24		0.15
26	-1.29			26		-0.27
28	-1.75			28		-0.19
Source data for Fig. 6f Overall survival curves in indicated groups (n = 6).
Time(day)	PBS	LN-pTCV+L	LN-pTCV+2L
0
2
4
6
8
10
12
14
16
18
20
22
24
26	1
28	1
28	1
28	1
30	1
32
34	1	1
36		1
36		1
38
40
42		1
44		1
50		0	0
50			0
50			0
50			0
50			0
50			0
Source data for Fig. 6g Immunofluorescence analysis (left) and quantitative analysis (right) of granzyme B-producing CD8+ T cells in tumors (n = 6).
% GrB-producing CD8+ T	PBS			LN-pTCV+L			LN-pTCV+2L
	0.45	0.52	0.66	2.27	2.03	2.28	4.3	3.48	3.74

## Sheet: Supplementary information
Source data for supplementary Fig. 1b Size and zeta potential of NPs in aqueous solution (n = 3).
	Size (nm)			Zeta potential (mV)
NPs	43.82	50.75	58.77	28.2	24.2	32.2
Source data for supplementary Fig. 1c The absorption spectrum of NPs (100 μg/mL) along the range of 400-900 nm.
Wavelength(nm)	400	400.5	401	401.5	402	402.5	403	403.5	404	404.5	405	405.5	406	406.5	407	407.5	408	408.5	409	409.5	410	410.5	411	411.5	412	412.5	413	413.5	414	414.5	415	415.5	416	416.5	417	417.5	418	418.5	419	419.5	420	420.5	421	421.5	422	422.5	423	423.5	424
Absorption(a.u.)	0.83	0.83	0.83	0.829	0.828	0.826	0.825	0.823	0.822	0.82	0.817	0.815	0.812	0.808	0.805	0.801	0.797	0.793	0.788	0.783	0.778	0.773	0.767	0.761	0.754	0.748	0.741	0.734	0.727	0.72	0.712	0.705	0.697	0.689	0.68	0.671	0.663	0.654	0.645	0.635	0.625	0.616	0.606	0.596	0.586	0.576	0.566	0.556	0.546
Source data for supplementary Fig. 1d Calculation of photothermal conversion efficiency of NPs.
-ln Θ	0	0.055014	0.094337	0.129715	0.183782	0.219501	0.256542	0.295008	0.338421	0.369619	0.405465	0.438863	0.469517	0.50114	0.533796	0.567555	0.602493	0.638696	0.662007	0.700473	0.735389	0.771569	0.809107	0.848109	0.888694	0.930997	0.968737	1.00796	1.04186	1.06983	1.10594	1.13579	1.16656	1.19028	1.21457	1.24791	1.27366	1.30009	1.32725	1.35515	1.3742	1.39362	1.42347	1.44388	1.46472	1.4968	1.51878	1.55269	1.57594
Time(s)	0	15	30	45	60	75	90	105	120	135	150	165	180	195	210	225	240	255	270	285	300	315	330	345	360	375	390	405	420	435	450	465	480	495	510	525	540	555	570	585	600	615	630	645	660	675	690	705	720
Source data for supplementary Fig. 1e Calculation of photothermal conversion efficiency of NPs.
Concerntration of NPs (μg/mL)	0	4	8	12	16	20
Cell viability (%)	99.6	95.6	94.3	93.8	86.9	81.2
	98.7	96.1	95.9	89.5	84.9	76.8
	101.7	97.4	91.8	91.3	90.8	83.5
Source data for supplementary Fig. 1f Cumulative quantification of N2200 polymer in feces after subcutaneous injecting LN-TCV (n = 3).
Time(weeks)	0	1	2	3	4
Cumulative N2200 in feces (%)	0	8.18	20.3	42.11	79.98
	0	10.36	25.36	48.63	84.36
	0	6.96	19.66	40.69	76.69
Source data for supplementary Fig. 2b Cell viability of 4T1 tumor cells receiving various treatments (NPs and NPs+L) (n = 3).
	NPs			NPs+L
Cell viability (%)	100.46	98.75	100.79	83.49	83.62	90.66
Source data for supplementary Fig. 2c Relative HSPs expression in 4T1 tumor cells receiving different treatments (n = 3).
		PBS			NPs			L			NPs+L
Relative protein expression	HSP 70	1.08	0.89	1.03	1.06	0.93	0.88	0.91	1.23	1.09	2.46	2.29	2.58
	HSP 90	1.01	1.02	0.97	0.89	0.81	0.6	0.98	0.8	1.29	1.28	2.19	2.37
	HSP 105	1.15	0.91	0.94	1.18	0.95	0.65	0.56	0.79	1.08	2.4	2.09	2.46
Source data for supplementary Fig. 2d Enzyme linked immunosorbent assay (ELISA) of HSPs concentrations in PBS and NPs+L treatment (n = 3).
	PBS			NPs+L
Concentrations of HSP 70 (pg/mL)	687.22	799.66	593.52	1286.92	1511.81	1436.84
	PBS			NPs+L
Concentrations of HSP 90 (pg/mL)	605.48	630.75	706.54	1363.44	1211.85	1426.6
	PBS			NPs+L
Concentrations of HSP 105 (pg/mL)	201.7	217.72	194.69	381.92	378.91	421.97
Source data for supplementary Fig. 4a The cell viability of LN-TCV with different freeze-thaw cycles (n = 3).
Cycles	0	1	2	3	4	5
Cell viability (%)	102	10	6	1	4	5
	100	8.3	4	3	6	6
	98	11.5	2	5	3	2
Source data for supplementary Fig. 4b The quantification of NPs leakage from cells before and after freeze-thaw process detected by FCM. (n = 3).
	Before			After
Cell viability (%)	100.47	98.85	100.68	99.15	98.34	100.07
Source data for supplementary Fig. 4e Western blotting analysis of the expression of HSP 70, HSP 90, and HSP 105 proteins in 4T1 tumor cells before and after freeze-thaw process (n = 3).
	PBS			NPs+L
Relative protein expression	1	0.97	1.03	0.85	0.96	0.82
	PBS			NPs+L
Relative protein expression	0.98	1.03	0.99	1	1.08	0.98
	PBS			NPs+L
Relative protein expression	1.03	0.95	1.02	1.05	1.08	1.01
Source data for supplementary Fig.5 Supplementary data of in vitro representative photoacoustic (PA) images and the corresponding PA values of NPs at 808 nm.
Concerntration (μg/mL)	0	10	25	50	75	100
PA signal (a.u.)	0	38	76	128	168	210
Source data for supplementary Fig.6a In vivo animal fluorescence images (left) and quantitative analysis (right) (n = 3) at the vaccination sites after being injected with LN-TCV with or without NIR irradiation (808 nm, 0.65 W/cm2, 20 min).
Time(days)	Relative Flu. Int. (%)
	LN-TCV			LN-TCV+L
0	100	100	100	100	100	100
1	94.8	97.2	99.1	99.3	96.9	90.4
2	89.05	90.2	92	92.9	91.6	88.7
3	87.2	86.5	88.1	89.6	86.7	84.8
4	85.5	82.6	87.3	85.1	84.3	83.7
5	85.3	80.6	83.8	85.3	83.2	79.8
6	83.6	79.2	81	78.5	82.1	76.7
7	76.9	84.4	77.8	85.2	76.2	79.9
14	65.2	62.6	67.9	67.7	59.4	59.1
21	49.7	54	57.5	42.3	46.9	58.2
28	20.3	25.6	27.8	19.6	23.8	24.5
35	15.2	1.3	3.3	10.8	1	3.3
Source data for supplementary Fig.6c Quantitative FCM results for the dynamic of DCs recruitment to the vaccination sites in response to different treatments (PBS, LN-TCV, LN-TCV+L and LN-TCV+2L) at indicated time (n = 3).
Time(days)	% CD11c+				Time(days)	% CD11c+				Time(days)	% CD11c+				Time(days)	% CD11c+
	PBS					LN-TCV					LN-TCV+L					LN-TCV+2L
0	7.08	5.68	6.3		0	7.26	8.46	6.02		0	6.05	7.12	8.68		0	7.12	7.92	9.62
1	7.32	5.85	6.21		1	7.63	8.52	5.45		1	6.64	9.58	12.72		1	8.36	8.39	13.63
2	6.49	6.31	7.68		2	8.52	9.26	6.82		2	13.82	14.12	15.62		2	12.58	15.82	16.18
3	4.33	6.13	5.92		3	10.28	11.82	9.21		3	21.05	20.2	18.92		3	18.72	23.29	20.86
4	5.6	5.66	6.96		4	11.12	13.18	11.08		4	33.96	34.62	29.52		4	34.18	32.62	30.63
5	5.78	4.19	5.8		5	12.39	15.07	13.68		5	29.82	31.32	27.96		5	30.06	29.37	28.36
6	5.74	4.63	6.07		6	15.63	18.52	16.3		6	22.83	24.26	21.82		6	31.62	32.31	30.82
7	6.38	5.63	7.2		7	18.08	23.16	19.96		7	15.72	18.86	14.93		7	35.13	33.89	37.05
8	5.94	6.03	6.52		8	13.62	16.58	15.82		8	12.42	15.42	12.62		8	32.73	31.13	28.89
9	6.37	5.05	7.84		9	9.89	8.09	11.32		9	9.86	12.61	10.65		9	24.97	23.26	21.66
10	6.82	5.91	7.11		10	8.92	5.86	6.53		10	8.32	10.51	8.69		10	14.35	15.62	16.03
Source data for supplementary Fig. 7a Preparation of negative charge nanoparticles (N-NPs) as a counterpart.
	Size (nm)			Zeta potential(mV)
NPs	37.84	43.82	50.75	-12.5	-10	-15
Source data for supplementary Fig. 7b Uptake of NPs and N-NPs by bone marrow dendritic cells (BMDCs) by FCM (n = 3).
	NPs			N-NPs
Relative uptake by DCs (%)	100.7	107.4	91.9	51.82	45.08	58.55
Source data for supplementary Fig. 8a The flow cytometry analysis of DCs activation in vitro in various treatments (n = 3).
	PBS			TCV			N-TCV			LN-TCV			LN-TCV(I)
% CD80+ in CD11c+	4.18	3.68	3.12	6.92	7.66	7.09	8.8	8.42	9.79	13	12.17	12.21	7.83	8.8	9.15
	PBS			TCV			N-TCV			LN-TCV			LN-TCV(I)
% CD86+ in CD11c+	5.73	3.83	4.23	6.8	8.11	8.03	9.6	10.64	10.17	14.69	14.78	15.63	9.8	8.81	10.51
	PBS			TCV			N-TCV			LN-TCV			LN-TCV(I)
% CD40+ in CD11c+	2.73	3.82	4.03	6.34	7.25	8.15	10.45	9.23	10.36	15.73	16.43	15.22	8.77	9.74	9.96
Source data for supplementary Fig. 9b Concentrations of HSPs in the supernatant of C2C12 cells after different treatments (n = 3).
	0 min			20 min			40min
Concentrations of HSP 70 (ng/mL)	0.128	0.118	0.154	0.13	0.094	0.167	0.103	0.129	0.155
	0 min			20 min			40min
Concentrations of HSP 90 (ng/mL)	0.046	0.045	0.049	0.038	0.045	0.051	0.052	0.048	0.043
	0 min			20 min			40min
Concentrations of HSP 105 (ng/mL)	0.055	0.054	0.06	0.054	0.047	0.067	0.057	0.051	0.066
Source data for supplementary Fig. 14a Tumor growth curves of different treatments (PBS, TCV+2L, TCV+BCG, and LN-TCV+2L) (n = 6).
Time(day)	Tumor volume (mm3)
	PBS						TCV+BCG						LN-TCV+2L						TCV+2L
0	64.86	66.92	63.57	65.82	62.85	61.98	72.36	61.92	73.69	65.2	62.93	65.86	60.74	61.18	60.78	60	63.01	67.63	63.82	62.67	65.58	68.27	64.65	63.82
2	236.46	153.8	154.54	182.93	187.17	169.41	98.15	64.3	66.99	79.47	86.92	110.92	84.03	86.36	84.53	79.36	80.94	91.05	129.04	122.15	122.93	135.17	157.67	122.84
4	413.8	268.81	243.45	291.98	341.46	277.56	147.56	81.06	93.35	100.04	127.04	235.65	86.16	94.17	84.37	78	85.4	162.71	194.98	234.14	166.41	187.12	189.54	165.24
6	594.44	432.17	398.06	541.34	527.95	448.97	199.15	132.34	162.25	158.33	192.22	267.38	98.45	98.74	86.26	83.4	96.99	138.7	325.26	313.38	185.64	222	255.35	215.7
8	846.58	576	583.76	747.99	710.48	645.99	227.29	162.11	215.81	209.79	257.02	314.61	99.14	94.97	91.79	86.6	96.7	148.77	437.31	412.55	291.78	263.66	352.8	276.54
10	1087.08	789.63	831	1075.45	941.59	868.98	253.65	190.9	255.11	267.61	367.38	360.89	109.67	107.87	95.05	83.51	97.8	156.59	568.72	541.33	414.13	323.8	504.81	355.47
12							348.43	230.33	297.34	345.04	515.49	428	112.17	114.95	106.61	100.23	103.64	171.18	729.14	703.7	540.05	422.06	645.12	450.15
14							428.28	271.06	371.1	402.83	568.62	498.81	115.86	124.88	115.48	101.5	112	194.38	906.3	860.31	665.49	547.68	785.3	591.07
16							543.32	320.76	450.31	458.67	645.22	586.51	123.4	143.68	121.29	107.14	112.29	235.64	1135.33	1039.59	896.39	733.42	1028.2	831.87
Source data for supplementary Fig. 14b The survival curves of the mice treated with indicated groups (n = 6).
Time(day)	PBS		TCV+BCG		LN-TCV+2L		TCV+2L
0
2
4
6
8
10	1
10	1
12	1
12	1
14	1
16	1
18							1
18							1
18							1
20							1
22							1
24
26			1				1
28			1
28			1
30
32			1
34
36			1
38
40			1
42
44
46
48
50
52
54
56
58
60					0
60					0
60					0
60					0
60					0
60					0
Source data for supplementary Fig. 14c Average tumor growth curves in PBS and N-TCV+BCG+2L groups.
Time(day)	Tumor volume (mm3)
	PBS						N-TCV+BCG+2L
0	67.23	69.01	66.06	69.82	65.6	66.05	64.37	70.27	65.46	67.39	66.4	69.44
2	176.29	168.36	148.62	135.2	137.15	124.47	117.12	89.37	99.95	154.56	103.44	124.72
4	250.82	349.62	264.9	245.68	280.16	198.46	123.47	136.52	160.87	155.83	131.15	139.17
6	320.57	499.18	401.62	357.74	383.45	294.44	137.73	159.32	185.83	175.5	154.39	157.32
8	453.93	696.45	667.59	502.39	511.88	443.76	158.5	186.53	211.36	207.84	178.65	169.58
10	719.39	916.12	900.13	725.02	810.28	645.23	194.68	207.09	249.56	242.29	206.28	184.76
12	934.78	1192.09	1128.57	1007.44	1023.91	948.56	229.21	240.36	289.36	302.36	251.51	223.03
Source data for supplementary Fig. 15a Average tumor growth curves in PBS and N-TCV+2L groups.
Time(day)	Tumor volume (mm3)
	PBS						N-TCV+2L
0	67.23	69.01	66.06	69.82	65.6	66.05	65.22	67.35	68.75	69.57	63.71	69.71
2	176.29	168.36	148.62	135.2	137.15	124.47	96.18	102.02	115.87	126.68	125.08	75.12
4	250.82	349.62	264.9	245.68	280.16	198.46	165.98	167.48	155.89	205.97	175.82	134.78
6	320.57	499.18	401.62	357.74	383.45	294.44	231.2	224.54	195.93	243.39	259.45	184.44
8	453.93	696.45	667.59	502.39	511.88	443.76	289.42	282.92	246.15	314.32	317.65	240.72
10	719.39	916.12	900.13	725.02	810.28	645.23	359.03	352.72	319.55	387.96	392.42	307.92
12	934.78	1192.09	1128.57	1007.44	1023.91	948.56	434.79	502.8	502.38	501.6	530.83	371.72
Source data for supplementary Fig. 16a The CD8+ T cells infiltration in different groups (PBS, LN-TCV, LN-TCV+L, and LN-TCV+2L) (n = 6).
	PBS						LN-TCV						LN-TCV+L						LN-TCV+2L
% CD8+ T cells	0.63	0.48	0.56	0.56	0.53	0.45	0.76	1.09	1.05	0.93	0.87	1.02	1.98	1.48	1.61	2.3	1.87	1.76	3.03	2.93	2.68	3.36	2.88	2.79
Source data for supplementary Fig. 16b The proliferation rates of tumors in indicated groups (n = 6).
	PBS						LN-TCV						LN-TCV+L						LN-TCV+2L
Proliferation (%)	82.69	78.32	75.84	84.92	80.36	81.65	70.95	59.92	63.71	54.01	57.92	67.83	27.82	19.48	23.81	21.03	25.87	20.54	13.63	9.41	6.68	16.36	10.85	12.34
Source data for supplementary Fig. 16c Quantitative analysis for lung metastasis in indicated groups (n = 6).
	PBS						LN-TCV						LN-TCV+L						LN-TCV+2L
Number of nodules	28	29	35	31	33	36	19	12	17	13	9	15	8	3	5	4	2	6	1	0	0	1	2	0
Source data for supplementary Fig. 16d Quantitative analysis for bone metastases in indicated groups (n = 6).
	PBS						LN-TCV						LN-TCV+L						LN-TCV+2L
Cortical BMD (103mg/cm3)	0.32	0.46	0.51	0.41	0.38	0.43	0.63	0.54	0.59	0.68	0.61	0.55	0.87	0.82	0.91	0.79	0.8	0.89	1	0.94	0.98	0.99	1.03	0.89
Source data for supplementary Fig. 16f Serum biochemical parameters in indicated groups (n = 6).
	PBS						LN-TCV						LN-TCV+L						LN-TCV+2L
BUN (mmol/L)	12.18	8.4	11.79	11.01	10.59	10.35	9.09	11.4	5.64	9.39	8.52	10.25	10.77	10.2	7.08	8.76	6.96	8.03	14.58	9.42	11.85	10.2	9.75	7.08
	PBS						LN-TCV						LN-TCV+L						LN-TCV+2L
ALT (U/L)	99	30	63	48	112	36	39	45	48	42	33	38	30	33	39	36	39	32	48	36	36	87	30	27
	PBS						LN-TCV						LN-TCV+L						LN-TCV+2L
AST (U/L)	399	243	432	456	579	201	312	219	222	252	308	325	275	237	207	234	240	263	263	282	261	279	225	195
	PBS						LN-TCV						LN-TCV+L						LN-TCV+2L
LDH (U/L)	912	709	1092	1612	1435	753	772	773	535	637	831	498	868	703	648	595	549	865	771	540	538	528	661	456
	PBS						LN-TCV						LN-TCV+L						LN-TCV+2L
ALP (U/L)	114	75	84	99	93	69	72	84	75	66	78	92	105	84	69	72	93	79	123	81	81	93	72	75
Source data for supplementary Fig. 17 Supplementary data of quantification of effector memory T cells in the spleen.
	PBS			LN-TCV+L			LN-TCV+2L
% effector memory T cell	12	13.6	11.2	29.8	25.1	29.2	42.3	38.7	36.4
Source data for supplementary Fig. 18 Universality of the construction method for LN-TCV with various cell lines.
CT26
		PBS			LN-TCV
Relative protein expression	HSP 70	1.06	0.95	0.99	3.41	2.17	2.85
	HSP 90	1.08	0.97	0.95	1.78	2.26	2.38
	HSP 105	1.12	0.98	0.9	3.51	3.3	2.96
LLC
		PBS			LN-TCV
Relative protein expression	HSP 70	1.15	0.89	0.96	2.28	2.39	2.17
	HSP 90	0.96	1.01	1.03	2.8	3.05	2.68
	HSP 105	1.1	0.91	0.99	2.9	3.08	2.38
Luc-Pan02
		PBS			LN-TCV
Relative protein expression	HSP 70	1.05	0.97	0.98	1.83	2.41	1.57
	HSP 90	1.08	0.92	1	3.19	2.89	3.28
	HSP 105	0.98	1.02	1	1.71	2.15	1.98
Source data for supplementary Fig. 19a Overall survival curves of CT26 tumor model in different groups (PBS, LN-TCV+L, and LN-TCV+2L) (n = 6).
Time (days)	PBS	LN-TCV+L	LN-TCV+2L
0
2
4
6
8
10
12
14
16
18
20
22	1
22	1
24	1
24	1
24	1
26	1
28		1
30
32		1
34		1
36		1
36		1
38
40		1
42
44
46
48
50
52
54
56
58
60			0
60			0
60			0
60			0
60			0
60			0
Source data for supplementary Fig. 19b LLC tumor growth curves and the corresponding FTGR values analysis in different groups (PBS, LN-TCV+L, and LN-TCV+2L) (n = 6).
Tumor growth curves (bottom)
Time(day)	PBS							Time(day)	LN-TCV+L							Time(day)	LN-TCV+2L
	Tumor volume (mm3)								Tumor volume (mm3)								Tumor volume (mm3)
0	60	60	60	60	60	60		0	60	60	60	60	60	60		0	60	60	60	60	60	60
2	78.82	76.62	75.07	79.44	81.18	89.79		2	76.58	79.91	79.94	81.2	75.56	78.89		2	80	78.33	79.3	75.1	80.23	80.35
4	118.34	114.84	102.7	115.25	118.55	117.29		4	94.15	103.01	103.23	103.9	99.16	104.14		4	108.05	98.56	105.3	98.93	103.56	95.31
6	180.1	185.57	139.83	164.14	154.75	167.98		6	109.17	115.6	132.6	129.8	115.93	121.64		6	113.23	123.46	113.09	114.73	121.46	124.3
8	262.52	292.95	212.73	218.63	235.52	244.96		8	119.83	136.45	152.99	142.89	139.72	157.1		8	126.93	134.13	146.96	122.37	146.06	141.77
10	366.32	395.29	282.4	314.75	325.93	326.53		10	121.85	162.83	186.35	179.65	203.56	188.65		10	149.94	157	160.71	152.36	164.14	165.2
12	538.68	506.84	389.61	451.17	412.05	452.63		12	143.67	191.86	220.09	230.68	273.5	232.68		12	183.04	170.2	199.83	169.82	198.8	213.05
14	797.04	618.36	587.85	644.49	596.09	529.7		14	166.89	246.85	278.63	282.86	348.92	287.74		14	205	194.4	232.83	180.96	234.26	236.11
16	932.91	786.31	874.62	846.11	730.11	668.13		16	197.01	313.91	330.84	372.97	483.02	341.67		16	226.94	211.08	252.89	202.67	250.36	256.3
18	1142.5	956.83	1067.5	1091.9	882.53	908.4		18	247.65	433.54	405.54	506.36	616.62	439.85		18	242.71	230.79	246.92	212.71	277.01	277.69
20		1131.82			1049.6	1185.5		20	374.82	569.65	516.34	668.2	773.59	554.86		20	250.05	243.8	264.82	233.72	286.66	293.85
								22	538.44	780.58	637.26	846.53	974.4	752.6		22	262.36	253.28	281.66	243.84	302.04	311.07
FTGR values (top)
Time(day)	LN-TCV+L			Time(day)		LN-TCV+2L
	FTGR (%)					FTGR (%)
4	-2.43			4		-2.66
6	-9.43			6		-12.32
8	-2.14			8		-1.29
10	5.7			10		0.83
12	1.09			12		3.5
14	0.78			14		-6.41
16	1.81			16		-4.02
18	3.39			18		-2.83
20	0.57			20		-0.54
22	0.52			22		-0.55
Source data for supplementary Fig. 19c Overall survival curves of LLC tumor model in indicated groups (n = 6).
Time (days)	PBS	LN-TCV+L	LN-TCV+2L
0
2
4
6
8
10
12
14
16
18
20	1
20	1
20	1
22	1
22	1
22	1
24
26		1
28
30		1
30		1
32		1
34
36		1
36		1
38
40
42
44
46
48
50
52
54
56
58
60			0
60			0
60			0
60			0
60			0
60			0
Source data for supplementary Fig. 19e Overall survival curves of Luc-Pan02 tumor model in different groups (PBS, LN-TCV+L, LN-TCV+2L, and LN-TCV+3L) (n = 6).
Time (days)	PBS	LN-TCV+L	LN-TCV+2L	LN-TCV+3L
0
2
4
6
8
10
12
14
16
18
20	1
22	1
22	1
24	1
24	1
24	1
26
28
30		1
32
34		1
36			1
38		1
40		1	1
40		1
42		1	1
44			1
46
48
50			1
52
54
56
58
60			0	0
60				0
60				0
60				0
60				0
60				0
Source data for supplementary Fig. 20d Tumor growth curves of different treatments (C57 Mice + PBS, C57 Mice + LN-TCV+3L, CD4-/-Mice + LN-TCV+3L, and CD8-/- Mice + LN-TCV+3L) over 20 days (n = 6).
Time(day)	Tumor volume (mm3)
	C57 Mice + PBS						CD4-/-Mice + LN-TCV+3L						CD8-/- Mice + LN-TCV+3L						C57 Mice + LN-TCV+3L
0	67.63	65.71	70.01	68.68	67.71	68.3	60	69.4	56.3	65.4	61.43	63	60	56.3	63.2	58.1	62.83	67.62	65.86	56.63	60.35	64.16	56.16	62.42
2	101.3	97.2	129.64	90.59	82.99	99.21	86.15	83.67	63.75	79.52	103.68	86.56	72.04	79.97	89.03	78.93	74.76	82.19	98.14	104.84	103.16	83.65	90.98	89.09
4	157.24	150.26	93.66	142.88	188.96	183.25	118.8	101.93	100.88	100.26	110.49	103.56	111.27	90.89	103.79	97.9	108.32	172.64	109.63	117.42	119.79	97.49	91.81	117.98
6	220.09	208.1	302.51	174	210.65	204.34	160.82	146.77	147.45	132.25	159.79	138.95	213.07	202.77	169.1	162.98	168.42	249.46	115.37	95.43	115.53	110.99	97.57	119.76
8	317.62	360.57	214.54	282.74	384.96	302.69	213.59	173.58	182.58	177.84	207.6	198.52	343.25	282.67	283.89	278.12	225.8	370.47	108.56	120.4	94.88	118.02	113.31	128.75
10	262.82	431.16	355.64	391.44	408.09	393.53	200.19	215.51	217.7	182.72	231.49	226.82	423.63	350.57	396.8	363.89	452.15	536.66	126.99	111.38	89.79	71.47	118.22	117.93
12	336.76	396.58	556.9	545.53	518.66	462.86	202.74	237.53	238.83	209.83	263.73	258.65	514.82	472.94	537	485.57	628.32	631.36	129.31	131.68	88.49	78.9	114.14	134.77
14	516.55	564.29	703.58	683.12	756.93	632.6	216.67	246.35	264.87	238.48	296.81	276.95	704.99	592.03	695.77	568	778.15	767.04	158.88	151.26	104.83	90.6	162.58	160.4
16	702.65	752.55	847.23	803.2	963.44	818.91	252.04	279.72	278.7	294.59	385.48	308.95	913.61	701.35	898.62	708.62	858.85	981.16	190.08	173.55	107.06	99.19	169.51	187.73
18	879.12	1158.3	946.22	969.14	1033.17	1016.14	277.79	299.97	280.46	408.93	460.46	352.85	1120.89	939.78	1092.67	896.95	969.03	1163.8	276.91	240.33	136.86	129.7	192.64	254.54
Source data for supplementary Fig. 20e The survival curves of tumor-bearing mice treated with different groups (n = 6).
Time (days)	C57 Mice + PBS			CD4-/-Mice + LN-TCV+3L			CD8-/- Mice + LN-TCV+3L			C57 Mice + LN-TCV+3L
0
2
4
6
8
10
12
14
16
18
20	1						1
20							1
20							1
22	1						1
22	1						1
22	1						1
24	1
24	1
26
28
30
32
34
36
38
40				1
42
44										1
46				1
48
50
52
54
56				1
58
60				0						0
60				0						0
60				0						0
60										0
60										0
Source data for supplementary Fig. 21a Tumor growth curves of different treatments (PBS, LN-TCV(4T1)+3L, and LN-TCV(Pan02)+3L) (n = 6).
Time(day)	Tumor volume (mm3)
	PBS						LN-TCV(4T1)+3L						LN-TCV(Pan02)+3L
0	92.39	93.35	90.75	92.15	91.25	93.34	101.76	95.62	94.77	91.98	94.98	100.65	95.16	89.1	94.55	93.25	91.87	91.37
2	124.32	114.49	105.29	129.63	112.58	108.84	111.88	105.14	97.3	95.23	98.04	104.09	95.81	89.34	101.55	97.55	94.59	79.94
4	159.82	195.73	150.85	167.32	145.09	155.2	152.56	133.64	109.71	115.78	103.92	111.52	99.37	97.98	88.66	88.71	95.37	88.64
6	222.62	283.08	219.53	205.67	209.89	181.01	160.64	156.66	129.62	148.97	122.54	124.86	100.23	93.71	99.41	92.81	96.54	91.97
8	306.35	308.587	276.94	245.19	269.73	231.26	204.38	193.87	151.06	152.97	148.67	140.27	104.58	96.8	100.85	93.41	95.04	93.99
10	383.54	412.393	351.56	304.61	354.46	312.54	228.22	216.87	168.25	171.59	170.4	156.7	112.39	95.88	101.15	90.8	110.49	94.34
12	481.13	532.43	461.95	401.12	533.83	485.01	258.64	277.88	185.09	190.92	224.43	197.86	120.08	98.85	105.93	104.04	125.28	95.76
14	564.69	624.95	585.54	514.5	732.21	636.4	307.35	336.88	256.78	253.92	287.95	253.17	122.81	104.11	106.48	111.28	133.99	101.78
16	703.08	784.14	693.37	621.05	946.96	754.15	384.83	409.56	333.08	387.22	352.63	328.94	134.76	114.36	113.18	124.53	140.89	104.47
18	842.36	981.36	876.07	769.39	1126.48	929.37	453.01	474.28	406.16	509.34	407.38	420.35	145.7	132.14	128.89	131.7	155.51	110.8
20							559.31	503.67	490.19	681.79	522.78	525.12	168.09	165.56	153.84	147.32	161.55	113.37
24							609.22	600.72	534.63	804.66	609.01	619.65	191.56	183.63	183.37	171.11	167.84	115.96
26							823.65	820.89	783.06	922.89	769.45	867.19	207.7	225	200.72	193.47	189.14	128.97
28							978.72	1072.5	982.62	1084.36	809.71	991.58	233.91	246.32	222.89	206.29	206.97	152.86
Source data for supplementary Fig. 21b The survival curves of the mice treat with indicated groups (n = 6).
Time (days)	PBS		LN-TCV+L		LN-TCV+2L
0
2
4
6
8
10
12
14
16
18
20	1
22	1
22	1
22	1
22	1
24	1
26
28			1
28			1
30			1
30			1
30			1
32			1
34
36
38
40
42
44
46
48
50
52
54
56
58
60					0
60					0
60					0
60					0
60					0
60					0
Source data for supplementary Fig. 22b Serum biochemical parameters in indicated treatments (n = 3).
	PBS			LN-TCV+L			LN-TCV+2L			LN-TCV+3L
BUN (mmol/L)	23	19.5	16	16.5	22	19	20	24	15	24	15	14
	PBS			LN-TCV+L			LN-TCV+2L			LN-TCV+3L
ALT (U/L)	72	66	60	60	45	66	66	63	57	66	45	45
	PBS			LN-TCV+L			LN-TCV+2L			LN-TCV+3L
AST (U/L)	276	392	396	272	188	196	156	260	236	180	64	260
	PBS			LN-TCV+L			LN-TCV+2L			LN-TCV+3L
LDH (U/L)	1732	1828	952	667	994	681	668	1133	881	608	849	469
	PBS			LN-TCV+L			LN-TCV+2L			LN-TCV+3L
ALP (U/L)	352	192	196	172	220	184	168	202	248	188	112	144
Source data for supplementary Fig. 23a Western blotting analysis and quantification for the expression of HSP 70, HSP 90, and HSP 105 in patient-derived tumor cells and LN-pTCV.
		PBS			LN-pTCV
Relative protein expression	HSP 70	1.05	0.97	0.98	1.83	1.92	1.79
	HSP 90	0.98	1.02	1	2.09	2.15	1.98
	HSP 105	1.08	0.92	1	3.19	3.08	3.28
Source data for supplementary Fig. 23b Representative FCM plots and quantitative analysis for human CD45+ (hCD45+) cells in the peripheral blood of humanized mice per week after the intravenous injection of human peripheral blood mononuclear cells (PBMCs) (n = 23).
Time (weeks)	1																							2																							3
hCD45+ cells (%)	2.06	0.53	0.5	0.58	0.63	1.16	0.55	0.5	0.66	1.3	2.03	1.16	0.85	0.99	1.06	1.35	1.04	0.92	1.51	0.84	0.84	0.75	0.74	13.02	13.31	1.82	13.86	10.4	10.19	9.18	4.59	3.17	7.44	3.92	18.29	29.42	16.72	16.54	20.43	11.33	7.76	18.33	8.94	14.19	19.07	28.42	11.22	13.56	7.03
Source data for supplementary Fig. 23d Body weight change curves of mice in the progress of humanization (n = 23).
Time (days)	0	2	4	6	8	10	12	14	16	18	20	22	24	26	28
Weight (g)	18.4	18.2	17.5	17.3	19.6	19.8	19.9	20	20	20.1	20.5	19.7	21	20.6	20.8
	20.9	21.3	20.6	20.2	20.9	20.6	21.1	21.3	20	20.2	20.3	22	18.3	18.3	18.5
	18.1	16.7	18.4	17.2	18.2	19.5	19.1	20	21	21.2	21.3	21.2	21.2	21.1	21
	20.5	19.8	20.6	19.9	21.3	21.1	21.5	21.1	21	21	21.2	20	20.2	20	21
	18.5	17.8	18.5	18.3	20	19.8	19.4	19.8	19.8	19.9	20	18.4	18.9	19.3	19.7
	17.5	17	17.5	17.1	18.3	18.1	18.4	18.4	19.8	19.6	19.7	19	18.6	18.4	18.2
	18.9	18.7	18.8	19	18.2	18.8	18.8	18.6	18.4	18.2	18.2	17.3	17.4	17.7	18.3
	16.6	16	16.4	17.4	16.2	17.5	17.7	17.8	18	18	18.1	16.6	17.7	17.6	17.5
	18.3	17.8	17.5	17.8	17.2	17.2	17.2	16.7	16.8	16.9	17	16	16.1	16	16.5
	18.7	19.1	19.2	19.2	20	20	20	20	19.5	19.4	19.3	18.3	19.1	18.8	19.1
	18.2	18.2	18.7	18.9	19.4	18.9	18.1	20	20	20	20.1	21.1	20.2	19.7	19.8
	18	18.2	18.8	17.8	18.5	18.2	17.7	17.8	18.5	18.3	18.4	17	16.6	16.5	17.7
	17.4	16.8	17.2	17.2	17.4	18.2	17.4	17.8	19	18.8	19.1	16.9	17.6	17.5	17.5
	17.4	17.2	18.4	17.5	18.3	17.3	18.7	19.8	18.6	18.7	18.8	17.9	16.8	17.3	19.3
	19.5	18.9	19.2	18.9	18.8	18.8	18.1	18.5	18.2	18.1	18	20	19	18.9	18.8
	19.4	18.5	19.4	19.9	18.8	19.2	19	19.8	19.8	19.6	19.5	18.3	18.1	18.2	18.3
	20.2	19	16.9	18.5	19.3	18.8	16.6	16.9	17.4	18.1	18	17.7	17.9	17.6	17.6
	20.6	20	20.9	20.7	21.8	21.9	20.2	21.3	21.2	21.3	21.5	21.2	21.2	21.1	21
	18.8	19.8	19.2	18.8	19.2	19.3	20	20	20.2	20.3	20.5	21.3	21.1	20.9	21
	19.2	20.4	19.8	19.6	19.7	20.7	20	20.2	20	20.1	20.3	20.2	20	20	20.1
	18.1	18.3	18.3	18.2	18.1	19	18.4	18.4	18.9	18.9	18.9	18.6	19	19.1	19.3
	17.9	18	18	17.4	18.6	18.3	18.1	19	18.6	18.9	19.1	18.6	19.8	19.4	19.5
	19.2	19.2	18.6	18.4	18	18.1	18.6	18.6	18.7	18.6	18.6	19	18.7	18.6	18.5
	19.1	18.9	19.1	18.5	17.5	19	19	19.8	19.8	19.7	19.6	20.2	20	20.1	20.3
	18.6	18	17.9	17.2	17.7	19.1	18.1	17.6	18.9	18.7	18.3	20	20	20.3	19.9
	19.8	19.2	19.7	19.7	19.7	20.3	20	20	20	20.1	20.3	21.4	21.2	21	21.3
	18.7	19.2	19.1	18.6	19.7	20	18.6	18.7	18.8	18.7	18.6	19.6	19.8	19.6	19.7
	18.6	18.2	18.3	18.2	19.8	20.5	18.9	20	20	20.1	20.3	17.5	18.6	18.5	18.3
	16.5	15.3	15.2	15	15.7	14.9	15.2	17.7	18.7	18.6	18.8	19.6	18.8	18.9	18.9
	18.2	17.5	19.1	18.5	17.9	18.9	17.6	17.5	17.4	17.8	18	18.7	18.9	18.8	18.8
[truncated: 952 more columns]
